# Supplementary material for: Use of Emerging Technologies and Non-Saccharomyces spp. for Tailoring the Composition of Yeast Derivatives: Effect on White Wine Aging
Source: Foods. 2025 Feb 14;14(4):652. doi: 10.3390/foods14040652 (PMC11854885; doi:10.3390/foods14040652)
Supplement: Supplementary file 1 [file foods-14-00652-s001.zip]

Archive with 1 entries (1 files):
- foods-3443184-supplementary.pdf
